# Supplementary material for: Gemcitabine and Flurbiprofen Enhance Cytotoxic Effects on Cancer Cell Lines Mediated by Mesenchymal Stem Cells
Source: Int J Mol Sci. 2025 Jun 27;26(13):6212. doi: 10.3390/ijms26136212 (PMC12250333; doi:10.3390/ijms26136212)
Supplement: Supplementary file 1 [file ijms-26-06212-s001.zip]

Archive with 1 entries (1 files):
- ijms-3637923-supplementary.pdf
